# Supplementary material for: Effect of Oxalic Acid Treatment on Conductive Coatings Formed by Ni@Ag Core–Shell Nanoparticles
Source: Materials (Basel). 2022 Jan 1;15(1):305. doi: 10.3390/ma15010305 (PMC8746183; doi:10.3390/ma15010305)
Supplement: Supplementary file 1 [file materials-15-00305-s001.zip]

Archive with 1 entries (1 files):
- materials-1520170-supplementary.pdf
